# Supplementary material for: Screening of nucleotide variations in genomic sequences encoding charged protein regions in the human genome
Source: BMC Genomics. 2017 Aug 8;18:588. doi: 10.1186/s12864-017-4000-3 (PMC5549384; doi:10.1186/s12864-017-4000-3)
Supplement: Supplementary file 6 — Insertions occurring within negative charge clusters (NCCs). (XLSX 10 kb) [file 12864_2017_4000_MOESM6_ESM.xlsx]

## Sheet: Feuil1
Insertion	Amino acid groups	Count
one-amino-acid insertion	Polar	10
	Acidic	234
	Basics	4
	Hydrophobics	4
Two-amino-acid insertion	Hydrophobic-Hydrophobic	1
	Hydrophobic-Acidic	8
	Hydrophobic-Polar	1
	Hydrophobic-Basic	0
	Acidic-Hydrophobic	3
	Basic-Hydrophobic	0
	Polar-Hydrophobic	1
	Polar-Acidic	4
	Polar-Basic	0
	Polar-Polar	0
	Acidic-Polar	0
	Basic-Polar	0
	Basic-Basic	0
	Basic-Acidic	2
	Acidic-Basic	1
	Acidic-Acidic	62
Three-amino acid insertion	Acidic-Acidic-Acidic	37
	Acidic-Polar-Acidic	1
	Acidic-Polar-Acidic	1
	Hydrophobic-Acidic-Acidic	1
	Acidic-Acidic-Hydrophobic	1
	Hydrophobic-Acidic-Acidic	1
	Polar-Acidic-Acidic	3
	Acidic-Hydrophobic-Hydrophobic	1
Four-amino-acid insertion	Acidic-Acidic-Acidic-Acidic	20
	Hydrophobic-Acidic-Acidic-Acidic	2
	Polar-Acidic-Acidic-Hydrophobic	2
	Hydrophobic-Acidic-Hydrophobic-Acidic	1
	Hydrophobic-Acidic-Acidic-Acidic	2
	Acidic-Polar-Acidic-Acidic	1
Five-amino-acid insertion	Acidic-Acidic-Acidic-Acidic-Acidic	12
	Hydrophobic*4-Polar	1
	Neg*4-Polar	1
	Hydrophobic-Acidic*4	1
	Polar-Acidic*4	3
	Hydrophobic-Acidic-Polar-Hydrophobic-Acidic	1
	Polar-Basic-Polar-Polar-Acidic	1
	Hydrophobic-Polar-Polar-Acidic-Acidic	1
	Acidic*4-Polar	1
Six-amino-acid insertion	Acidic*6	10
	Polar-3*Acidic-2*Hydrophobics	1
	Acidic*5-Polar	1
	Polar-5*Acidic	3
	Acidic*3-Polar-2*Acidic	2
	Acidic*2-Hydrophobics-3*Acidic	1
	Acidic*4-Hydrophobics-Acidic	1
Seven-amino-acid insertions	Acidic*7	6
	Acidic*2-Hydrophobics-Acidic-Hydrophobics-Acidic-Hydrophobics	1
	Acidic-Hydrophobics*2-Acidic*2-Basic-Hydrophobic	1
	Acidic-Hydrophobic-Acidic-Hydrophobic-Acidic*2-Polar	1
	Acidic*4-Polar-2*Acidic	1
	Polar-Acidic-Polar-Acidic-2*Acidic-Polar	1
	Hydrophobic-6*Acidic	1
